# Supplementary material for: Impact of Genomic and Transcriptomic Resources on Apiaceae Crop Breeding Strategies
Source: Int J Mol Sci. 2021 Sep 8;22(18):9713. doi: 10.3390/ijms22189713 (PMC8465131; doi:10.3390/ijms22189713)
Supplement: Supplementary file 1 [file ijms-22-09713-s001.zip › Table S1.xlsx]

## Sheet: Table S1
Table S1. Plastomes used for phylogenetic analysis within the Apiaceae family. Latin name, size (in Mb) of each plastome, GenBank reference and number of coding sequences (CDS) are indicated for each species included in the analysis
Family	Organism name	Size(Mb)	GenBank Reference	CDS
Apiaceae	Anethum graveolens	0.153356	NC_029470.1/KR011055.1	84
	Angelica acutiloba	0.147074	NC_029391.1/KT963036.1	85
	Angelica dahurica	0.146918	NC_029392.1/KT963037.1	85
	Angelica gigas	0.146916	NC_029393.1/KT963038.1	85
	Angelica laxifoliata	0.147026	NC_040122.1/MH180258.1	85
	Angelica polymorpha	0.147127	NC_041580.1/MH260705.1	85
	Angelica sylvestris	0.147158	NC_051890.1/MN275034.1	84
	Anthriscus cerefolium	0.154719	NC_015113.1/GU456628.1	85
	Apium graveolens	0.15205	NC_041087.1/MK036045.1	84
	Bupleurum boissieuanum	0.156108	NC_036017.1/MF663725.1	84
	Bupleurum chinense	0.155545	NC_046774.1/MN337347.1	84
	Bupleurum dracaenoides	0.15514	NC_050984.1/MT387201.1	85
	Bupleurum falcatum	0.155989	NC_027834.1	84
	Bupleurum latissimum	0.155621	NC_033346.1/KT983258.1	83
	Carum carvi	0.155449	NC_029889.1/KR048286.1	80
	Cicuta virosa	0.154569	NC_037711.1/KX352466.1	85
	Cnidium officinale	0.148518	NC_039760.1/MH121055.1	85
	Coriandrum sativum	0.146519	NC_029850.1/KR002656.1	78
	Cryptotaenia japonica	0.153259	NC_046737.1/MK629764.1	85
	Cuminum cyminum	0.157839	NC_046879.1/MN901636.1	86
	Daucus carota subsp. sativus	0.155911	NC_008325.1/CM004358.1	85
	Foeniculum vulgare	0.153628	NC_029469.1/KR011054.1	85
	Glehnia littoralis	0.147477	NC_034645.1/KU866532.1	85
	Hansenia forbesii	0.159287	NC_035054.1/KX808492.1	85
	Hansenia forrestii	0.159505	NC_035056.1/KX808494.1	85
	Hansenia oviformis	0.157292	NC_035055.1/KX808493.1	85
	Hansenia weberbaueriana	0.158625	NC_035053.1/KX808491.1	85
	Heracleum candicans	0.141948	NC_045184.1/MK522402.1	81
	Heracleum moellendorffii	0.149349	NC_042242.1/MK210561.1	85
	Heracleum yungningense	0.149223	NC_047287.1/MN893285.1	85
	Ledebouriella seseloides	0.14783	NC_034643.1/KU866529.1	85
	Ligusticum capillaceum	0.147808	NC_049051.1/MT409612.1	85
	Ligusticum hispidum	0.147797	NC_049053.1/MT409614.1	85
	Ligusticum involucratum	0.147752	NC_049054.1/MT409615.1	85
	Ligusticum likiangense	0.148196	NC_049055.1/MT409616.1	85
	Ligusticum pteridophyllum	0.146443	NC_049056.1/MT409617.1	85
	Ligusticum scapiforme	0.148107	NC_049057.1/MT409618.1	85
	Ligusticum sinense	0.148512	NC_038088.1/KX594382.1	82
	Ligusticum thomsonii	0.147462	NC_049058.1/MT409619.1	85
	Melanosciadium pimpinelloideum	0.164431	NC_047428.1/MN810920.1	99
	Oenanthe javanica	0.154246	NC_049874.1/MT622521.1	85
	Ostericum grosseserratum	0.147282	NC_028618.1/KT852844.1	83
	Pastinaca pimpinellifolia	0.149758	NC_027450.1/KM035850.1	82
	Petroselinum crispum	0.15289	NC_015821.1/HM596073.1	84
	Peucedanum japonicum	0.164653	NC_034644.1/KU866530.1	99
	Pleurospermum camtschaticum	0.155415	NC_033343.1/KU041142.1	84
	Prangos trifida	0.15351	NC_037852.1/MG386251.1	84
	Saposhnikovia divaricata	0.147834	NC_050292.1/MN857472.1	85
	Semenovia gyirongensis	0.147246	NC_042912.1/MK757488.1	85
	Semenovia transiliensis	0.142143	NC_045182.1/MK333395.1	79
	Seseli montanum	0.147823	NC_027451.1/KM035851.1	82
	Tetrataenium yunnanense	0.142714	NC_045183.1/MN365275.1	78
	Tongoloa silaifolia	0.161122	NC_049062.1/MN218688.1	92
Araliaceae	Panax notoginseng	0.156387	NC_026447.1/KJ566590.1	87
